# Supplementary material for: Polymorphisms in CACNA1A, CACNA1C, and CACNA1H Genes in Korean Pediatric Patients with Developmental Delay and Intellectual Disability: A Focus on Epilepsy Comorbidity
Source: Genes (Basel). 2025 Jun 29;16(7):767. doi: 10.3390/genes16070767 (PMC12294729; doi:10.3390/genes16070767)
Supplement: Supplementary file 1 [file genes-16-00767-s001.zip]

Archive with 1 entries (1 files):
- genes-3727458-supplementary.pdf
